# Supplementary material for: Sputum Microbiota in Tuberculosis as Revealed by 16S rRNA Pyrosequencing
Source: PLoS One. 2013 Jan 24;8(1):e54574. doi: 10.1371/journal.pone.0054574 (PMC3554703; doi:10.1371/journal.pone.0054574)
Supplement: Dataset S1 — Information of patients and samples examined. (XLS) [file pone.0054574.s001.xls]

## Sheet: Summary
	Sample	Gender	Age	HIV	Smear test	Culture test	Culture identification	TB
	1_01	M	41	-ve	1+	18	Mycobacterium tuberculosis	+ve
	1_02	F	34	-ve	1+	1+	Mycobacterium tuberculosis	+ve
	1_03	M	66	-ve	2+	2+	Mycobacterium tuberculosis	+ve
	1_04	M	43	-ve	1+	2+	Mycobacterium tuberculosis	+ve
	1_06	F	42	-ve	1+	1+	Mycobacterium tuberculosis	+ve
	1_08	F	39	-ve	2+	2+	Mycobacterium tuberculosis	+ve
	1_09	M	60	-ve	1+	2+	Mycobacterium tuberculosis	+ve
	1_10	M	46	-ve	1+	3+	Mycobacterium tuberculosis	+ve
	2_01	M	22	-ve	1+	1+	Mycobacterium tuberculosis	+ve
	2_02	F	42	-ve	1+	2+	Mycobacterium tuberculosis	+ve
	2_03	M	37	-ve	1+	19	Mycobacterium tuberculosis	+ve
	2_04	F	32	-ve	1+	12	Mycobacterium tuberculosis	+ve
	2_06	M	48	-ve	1+	1+	Mycobacterium tuberculosis	+ve
	2_09	F	31	-ve	2+	3+	Mycobacterium tuberculosis	+ve
	2_10	M	21	-ve	2+	1+	Mycobacterium tuberculosis	+ve
	4_01	M	47	-ve	2+	2+	Mycobacterium tuberculosis	+ve
	4_02	M	53	-ve	2+	19	Mycobacterium tuberculosis	+ve
	4_03	M	20	-ve	2+	2+	Mycobacterium tuberculosis	+ve
	4_04	F	37	-ve	1+	19	Mycobacterium tuberculosis	+ve
	4_06	M	45	-ve	1+	1+	Mycobacterium tuberculosis	+ve
	4_07	F	36	-ve	1+	2+	Mycobacterium tuberculosis	+ve
	4_08	NA	NA	-ve	2+	1+	Mycobacterium tuberculosis	+ve
	1_07	M	36	-ve	1+	1+	Mycobacterium avium complex	-ve
	2_07	F	82	-ve	1+	1+	Mycobacterium gordonae	-ve
	2_08	M	79	-ve	1+	14	Mycobacterium fortuitum	-ve
	3_01	F	78	-ve	1+	-	-	-ve
	3_02	F	50	-ve	3+	-	-	-ve
	3_03	M	57	-ve	-	-	-	-ve
	3_04	F	76	-ve	1+	-	-	-ve
	3_06	F	68	-ve	-	-	-	-ve
	3_07	M	64	-ve	1+	-	-	-ve
	3_08	M	41	-ve	1+	-	-	-ve
	3_09	F	22	-ve	A+	-	-	-ve
	3_10	F	27	-ve	-	-	-	-ve
	4_09	M	61	-ve	1+	-	-	-ve
	4_10	F	27	-ve	2+	-	-	-ve
